# Supplementary material for: Broa, an Ethnic Maize Bread, as a Source of Phenolic Compounds
Source: Antioxidants (Basel). 2021 Apr 26;10(5):672. doi: 10.3390/antiox10050672 (PMC8145897; doi:10.3390/antiox10050672)
Supplement: Supplementary file 1 [file antioxidants-10-00672-s001.zip]

Archive with 1 entries (1 files):
- antioxidants-1180436-supplementary.pdf
